# Supplementary material for: Absence of a pressure gap and atomistic mechanism of the oxidation of pure Co nanoparticles
Source: Nat Commun. 2023 Jan 12;14:174. doi: 10.1038/s41467-023-35846-0 (PMC9837083; doi:10.1038/s41467-023-35846-0)
Supplement: Supplementary file 5 — Source Data [file 41467_2023_35846_MOESM5_ESM.xlsx]

## Sheet: Fig_1(g)
Photon energy	XA	XA
(eV)	arb. Units	arb. Units
	SPM	MB
771		0
772	0	0.000602808
773	0.00572	0.00329
773.5	0.01297	0.00576
774	0.01559	0.0121
774.5	0.01605	0.01173
775	0.02037	0.00809
775.2	0.01475	0.01344
775.4	0.03	0.02847
775.6	0.02003	0.01838
775.8	0.02495	0.0219
776	0.0215	0.02551
776.2	0.0219	0.03055
776.4	0.02663	0.04067
776.6	0.03184	0.03222
776.8	0.04054	0.03114
777	0.06354	0.05036
777.2	0.08806	0.07353
777.4	0.13024	0.12429
777.6	0.18212	0.16108
777.8	0.22022	0.2187
778	0.33608	0.32765
778.2	0.50532	0.5105
778.4	0.72899	0.71772
778.6	0.89199	0.86024
778.8	0.97615	0.96875
779	1	1
779.2	0.97312	0.96971
779.4	0.86381	0.87561
779.6	0.78386	0.79492
779.8	0.73936	0.72039
780	0.68786	0.67661
780.2	0.61109	0.59966
780.4	0.55123	0.55947
780.6	0.5017	0.49728
780.8	0.46093	0.48456
781	0.44359	0.44139
781.2	0.40933	0.40903
781.4	0.38434	0.39578
781.6	0.37362	0.3981
781.8	0.35989	0.38257
782	0.34413	0.35279
782.2	0.33596	0.34528
782.4	0.32943	0.34451
782.6	0.30053	0.33402
782.8	0.29322	0.31355
783	0.27367	0.28768
783.2	0.27138	0.28236
783.4	0.24196	0.26358
783.6	0.23787	0.24938
783.8	0.24247	0.24416
784	0.23087	0.23769
784.2	0.2256	0.2384
784.4	0.21586	0.23956
784.6	0.21383	0.2277
784.8	0.20625	0.22416
785	0.22036	0.22141
785.5	0.20226	0.23731
786	0.20505	0.2169
786.5	0.18734	0.20676
787	0.1861	0.20652
787.5	0.18456	0.20128
788	0.18036	0.19941
788.5	0.18683	0.20694
789	0.18849	0.214
789.5	0.1742	0.19339
790	0.17279	0.18981
790.5	0.18122	0.19997
791	0.18322	0.20815
791.5	0.18465	0.20318

## Sheet: Fig_2(a)
Photon energy	XA	Fit
eV	arb. Units	arb. Units
771.4	0.00449	0.00611
772.4	1.40386e-06	-7.11121e-05
773.4	0.00405	-0.01201
773.9	0.00877	-0.01089
774.4	0.0131	-0.00158
774.9	0.01299	0.00345
775.4	0.01318	0.01453
775.6	0.0129	0.00222
775.8	0.02788	0.02352
776	0.01771	0.02408
776.2	0.02177	0.01462
776.4	0.0217	0.01177
776.6	0.02428	0.0161
776.8	0.03155	0.00743
777	0.02978	0.01823
777.2	0.03344	0.03102
777.4	0.0544	0.06079
777.6	0.0781	0.08081
777.8	0.12442	0.12971
778	0.1686	0.16054
778.2	0.21631	0.21021
778.4	0.32856	0.3182
778.6	0.50446	0.52181
778.8	0.71975	0.71869
779	0.87237	0.84073
779.2	0.96855	0.91916
779.4	0.99595	0.94624
779.6	0.96722	0.88852
779.8	0.86536	0.80576
780	0.78489	0.73908
780.2	0.72522	0.69919
780.4	0.67743	0.66353
780.6	0.60042	0.61804
780.8	0.55025	0.55771
781	0.49424	0.51802
781.2	0.46734	0.4808
781.4	0.43694	0.46068
781.6	0.40348	0.42458
781.8	0.38421	0.39464
782	0.37986	0.38162
782.2	0.36508	0.37219
782.4	0.34216	0.33752
782.6	0.33417	0.32434
782.8	0.33037	0.30977
783	0.31052	0.30989
783.2	0.29649	0.27969
783.4	0.27363	0.27323
783.6	0.26967	0.24949
783.8	0.24542	0.24005
784	0.23613	0.23701
784.2	0.23566	0.23113
784.4	0.22648	0.22407
784.6	0.22405	0.21628
784.8	0.21961	0.21119
785	0.21251	0.20208
785.2	0.20681	0.20151
785.4	0.21234	0.20096
785.9	0.21108	0.19149
786.4	0.20212	0.19037
786.9	0.18805	0.18909
787.4	0.18716	0.17476
787.9	0.18362	0.17614
788.4	0.18043	0.18283
788.9	0.18729	0.17697
789.4	0.19149	0.17154
789.9	0.1739	0.18011
790.4	0.17125	0.1674
790.9	0.18039	0.15072
791.4	0.18533	0.16229
791.9	0.18341	0.17775

## Sheet: Fig_2(b)
Photon energy	XA	Fit
eV	arb. Units	arb. Units
771.4	-0.02593	-0.00456
772.4	-0.02042	-0.01025
773.4	-0.01244	-0.0211
773.9	-0.01401	-0.02017
774.4	-0.01151	-0.01191
774.9	-0.00552	-0.00748
775.4	-0.00662	0.00257
775.6	-0.00635	-0.00838
775.8	-0.00771	0.01083
776	-0.00408	0.01141
776.2	0.00419	0.00311
776.4	0.00287	0.000816371
776.6	0.00786	0.00524
776.8	0.00764	-0.002
777	0.01351	0.00904
777.2	0.02424	0.02201
777.4	0.02834	0.05167
777.6	0.05549	0.07944
777.8	0.10207	0.14405
778	0.14369	0.17419
778.2	0.19107	0.20988
778.4	0.30497	0.31197
778.6	0.48829	0.52095
778.8	0.72248	0.72762
779	0.89531	0.86413
779.2	0.98598	0.94927
779.4	1	0.97539
779.6	0.9672	0.9186
779.8	0.8766	0.8417
780	0.79113	0.76749
780.2	0.7128	0.73162
780.4	0.65654	0.7064
780.6	0.59587	0.66268
780.8	0.54767	0.5745
781	0.49356	0.51527
781.2	0.45396	0.47239
781.4	0.42361	0.44714
781.6	0.39486	0.40935
781.8	0.37969	0.37764
782	0.35202	0.36234
782.2	0.3297	0.34982
782.4	0.32529	0.31632
782.6	0.30909	0.3039
782.8	0.29062	0.2898
783	0.28051	0.288
783.2	0.26952	0.25843
783.4	0.255	0.24917
783.6	0.24325	0.22506
783.8	0.23042	0.21453
784	0.21494	0.20994
784.2	0.20521	0.20299
784.4	0.19767	0.19543
784.6	0.20118	0.18767
784.8	0.1912	0.18245
785	0.18809	0.17389
785.2	0.18256	0.17289
785.4	0.18783	0.17202
785.9	0.17421	0.16314
786.4	0.16886	0.162
786.9	0.16096	0.16046
787.4	0.15424	0.14731
787.9	0.15151	0.14831
788.4	0.14756	0.15411
788.9	0.14988	0.14872
789.4	0.14972	0.14365
789.9	0.14606	0.15167
790.4	0.14932	0.14055
790.9	0.14977	0.12587
791.4	0.16159	0.1365
791.9	0.17025	0.15062

## Sheet: Fig_2(c)
Photon energy	XA	Fit
eV	arb. Units	arb. Units
771.4	0	0.03287
772.4	0.00731	0.02935
773.4	0.01851	0.02099
773.9	0.0204	0.02277
774.4	0.01907	0.03144
774.9	0.02408	0.03651
775.4	0.03098	0.0471
775.6	0.03114	0.03729
775.8	0.03749	0.05587
776	0.03558	0.05691
776.2	0.04047	0.0497
776.4	0.04515	0.04825
776.6	0.04808	0.05342
776.8	0.05538	0.04753
777	0.05984	0.05926
777.2	0.0664	0.073
777.4	0.08949	0.1041
777.6	0.13983	0.14084
777.8	0.23846	0.22448
778	0.2522	0.2536
778.2	0.28047	0.27255
778.4	0.39707	0.36694
778.6	0.5781	0.58065
778.8	0.77421	0.79793
779	0.93586	0.94366
779.2	1	1.02794
779.4	0.99762	1.04835
779.6	0.98411	0.9892
779.8	0.88546	0.91546
780	0.82457	0.8304
780.2	0.80665	0.79635
780.4	0.76887	0.78323
780.6	0.67766	0.74709
780.8	0.60125	0.64024
781	0.54326	0.5688
781.2	0.49497	0.52386
781.4	0.46408	0.49853
781.6	0.43475	0.46152
781.8	0.41094	0.42828
782	0.3841	0.41249
782.2	0.3747	0.40025
782.4	0.36579	0.36951
782.6	0.35392	0.35812
782.8	0.3347	0.34441
783	0.3249	0.34097
783.2	0.30664	0.31157
783.4	0.28225	0.30209
783.6	0.27341	0.27916
783.8	0.25766	0.26925
784	0.2481	0.26446
784.2	0.24598	0.25752
784.4	0.24083	0.25017
784.6	0.23243	0.24312
784.8	0.22512	0.23834
785	0.22273	0.2307
785.2	0.22589	0.22975
785.4	0.22031	0.2289
785.9	0.21432	0.22113
786.4	0.21239	0.2209
786.9	0.2145	0.22002
787.4	0.20221	0.20831
787.9	0.20632	0.21
788.4	0.20421	0.21621
788.9	0.20365	0.21198
789.4	0.2002	0.20801
789.9	0.19822	0.2169
790.4	0.19949	0.20776
790.9	0.20085	0.19528
791.4	0.20696	0.20656
791.9	0.21359	0.22112

## Sheet: Fig_2(d)
Photon energy	XA	Fit
eV	arb. Units	arb. Units
771.4	0.00979	0.01767
772.4	0.01467	0.01367
773.4	0.01276	0.00624
773.9	0.01008	0.00671
774.4	0.00292	0.01167
774.9	0.00651	0.01439
775.4	0.01038	0.02132
775.6	0.00412	0.0147
775.8	0.00894	0.02745
776	0.00893	0.02815
776.2	0.01625	0.02354
776.4	0.02651	0.02321
776.6	0.02558	0.02811
776.8	0.03125	0.02547
777	0.04013	0.03623
777.2	0.04894	0.04914
777.4	0.07519	0.07791
777.6	0.13529	0.12814
777.8	0.26781	0.23888
778	0.2852	0.26637
778.2	0.27019	0.25733
778.4	0.38066	0.33381
778.6	0.55368	0.54054
778.8	0.73398	0.76165
779	0.919	0.92143
779.2	0.99999	1.00427
779.4	0.98073	1.01597
779.6	0.99609	0.96356
779.8	0.90727	0.9117
780	0.8296	0.82485
780.2	0.84373	0.81129
780.4	0.85093	0.83399
780.6	0.76014	0.82239
780.8	0.66763	0.6818
781	0.6051	0.58297
781.2	0.54754	0.53005
781.4	0.49502	0.49356
781.6	0.44985	0.45187
781.8	0.40681	0.40984
782	0.37222	0.3851
782.2	0.35971	0.36264
782.4	0.33943	0.33374
782.6	0.32621	0.32022
782.8	0.30868	0.30396
783	0.28563	0.293
783.2	0.2634	0.26283
783.4	0.24325	0.24657
783.6	0.2263	0.22238
783.8	0.20653	0.20822
784	0.19393	0.19798
784.2	0.18567	0.18681
784.4	0.17491	0.1769
784.6	0.1728	0.16879
784.8	0.16388	0.16279
785	0.1553	0.15547
785.2	0.1595	0.15229
785.4	0.1527	0.14954
785.9	0.13943	0.14068
786.4	0.13435	0.138
786.9	0.13147	0.13494
787.4	0.12214	0.12489
787.9	0.11794	0.12443
788.4	0.11926	0.12695
788.9	0.11326	0.123
789.4	0.11677	0.11932
789.9	0.12116	0.12549
790.4	0.12141	0.11945
790.9	0.12782	0.11101
791.4	0.12837	0.11864
791.9	0.12889	0.12847

## Sheet: Fig_2(e)
Photon energy	XA	Fit
eV	arb. Units	arb. Units
771.4	0.00802	0.03438
772.4	0.00553	0.02726
773.4	0.01053	0.01732
773.9	0.00525	0.01574
774.4	0.01168	0.01728
774.9	0.00904	0.01746
775.4	0.0048	0.02108
775.6	0.00709	0.01551
775.8	0.0102	0.02476
776	0.01155	0.02472
776.2	0.01288	0.02086
776.4	0.01631	0.02061
776.6	0.02413	0.02483
776.8	0.03037	0.02337
777	0.03168	0.03281
777.2	0.03901	0.04472
777.4	0.06116	0.07157
777.6	0.12243	0.12633
777.8	0.24276	0.24602
778	0.31143	0.27466
778.2	0.26537	0.25818
778.4	0.33934	0.32935
778.6	0.53126	0.53059
778.8	0.71867	0.75131
779	0.90009	0.91465
779.2	1	0.99305
779.4	0.95326	0.99941
779.6	0.98389	0.95241
779.8	0.92738	0.91514
780	0.84208	0.83682
780.2	0.83363	0.84171
780.4	0.89133	0.88962
780.6	0.86077	0.90074
780.8	0.70257	0.75581
781	0.67595	0.64871
781.2	0.60929	0.59085
781.4	0.5354	0.54458
781.6	0.49266	0.496
781.8	0.44874	0.44354
782	0.40922	0.40922
782.2	0.36925	0.37624
782.4	0.34312	0.34457
782.6	0.33097	0.32589
782.8	0.31669	0.30454
783	0.27308	0.28693
783.2	0.23289	0.25298
783.4	0.21456	0.23084
783.6	0.21011	0.2032
783.8	0.18453	0.18377
784	0.16008	0.16811
784.2	0.13605	0.15227
784.4	0.1331	0.13897
784.6	0.12526	0.1285
784.8	0.11047	0.12044
785	0.10509	0.11172
785.2	0.09773	0.10602
785.4	0.09461	0.10108
785.9	0.08442	0.08872
786.4	0.07938	0.08213
786.9	0.06965	0.07592
787.4	0.05824	0.06478
787.9	0.05971	0.06151
788.4	0.06253	0.06031
788.9	0.05476	0.05498
789.4	0.04547	0.05015
789.9	0.04501	0.05332
790.4	0.05037	0.04739
790.9	0.05817	0.03941
791.4	0.06396	0.04357
791.9	0.0723	0.0494

## Sheet: Fig_2(f)
Photon energy	XA	Fit
eV	arb. Units	arb. Units
771.4	0.00749	0.00494
772.4	0.00848	0.0055
773.4	0.01203	0.00391
773.9	0.00245	0.00561
774.4	0.00381	0.0087
774.9	0.00456	0.01156
775.4	0.01205	0.01655
775.6	0.01116	0.01441
775.8	0.01628	0.02147
776	0.01692	0.02263
776.2	0.02445	0.02168
776.4	0.02225	0.02339
776.6	0.01484	0.02823
776.8	0.0395	0.02984
777	0.03858	0.03894
777.2	0.05445	0.05075
777.4	0.06687	0.07393
777.6	0.11145	0.12198
777.8	0.22057	0.22199
778	0.31231	0.25715
778.2	0.27113	0.26284
778.4	0.30887	0.3415
778.6	0.4908	0.52507
778.8	0.65892	0.72484
779	0.86482	0.88112
779.2	0.97608	0.96046
779.4	0.98593	0.97444
779.6	1	0.94666
779.8	0.9597	0.93314
780	0.88871	0.89409
780.2	0.89853	0.92968
780.4	0.97835	0.99802
780.6	0.97601	1.0315
780.8	0.92313	0.91216
781	0.82054	0.81388
781.2	0.79744	0.75422
781.4	0.69338	0.69391
781.6	0.64185	0.63623
781.8	0.55905	0.57446
782	0.52198	0.52901
782.2	0.47516	0.48104
782.4	0.44575	0.44352
782.6	0.42484	0.41868
782.8	0.40201	0.39265
783	0.36954	0.37104
783.2	0.33726	0.33543
783.4	0.29354	0.30668
783.6	0.26319	0.27471
783.8	0.24382	0.24873
784	0.226	0.2278
784.2	0.20515	0.20772
784.4	0.18379	0.19203
784.6	0.18243	0.17989
784.8	0.17197	0.1711
785	0.14986	0.16207
785.2	0.15058	0.15555
785.4	0.14326	0.15044
785.9	0.14355	0.13928
786.4	0.12854	0.13314
786.9	0.12483	0.129
787.4	0.11437	0.12239
787.9	0.12181	0.12154
788.4	0.1189	0.12156
788.9	0.11267	0.12035
789.4	0.11676	0.1201
789.9	0.10711	0.12462
790.4	0.10363	0.124
790.9	0.12142	0.12171
791.4	0.11763	0.12677
791.9	0.12524	0.13284

## Sheet: Fig_2(g)
Photon energy	XA	Fit
eV	arb. Units	arb. Units
771.4	0.0107	0.0223
772.4	0	0.0199
773.4	0.01112	0.01466
773.9	0.01056	0.01531
774.4	0.01791	0.01764
774.9	0.01267	0.01981
775.4	0.0197	0.02431
775.6	0.01593	0.02078
775.8	0.01893	0.02898
776	0.02395	0.02966
776.2	0.03019	0.02752
776.4	0.03116	0.02868
776.6	0.04205	0.03338
776.8	0.0484	0.03395
777	0.04987	0.04223
777.2	0.06095	0.05395
777.4	0.07398	0.07777
777.6	0.1055	0.12114
777.8	0.21031	0.21153
778	0.30568	0.25257
778.2	0.27251	0.27623
778.4	0.33471	0.36679
778.6	0.50317	0.55031
778.8	0.69605	0.74925
779	0.87208	0.89518
779.2	0.99407	0.96234
779.4	0.99779	0.97247
779.6	0.99717	0.9461
779.8	0.96324	0.9366
780	0.90212	0.91747
780.2	0.92857	0.96939
780.4	1.01806	1.05344
780.6	1.0704	1.11395
780.8	1.03083	1.03393
781	0.9971	0.95624
781.2	0.94915	0.89736
781.4	0.86071	0.8316
781.6	0.76345	0.7649
781.8	0.69354	0.68939
782	0.62002	0.6339
782.2	0.55358	0.5765
782.4	0.51808	0.53085
782.6	0.48109	0.49677
782.8	0.45165	0.46196
783	0.42409	0.43476
783.2	0.38084	0.39061
783.4	0.35186	0.3587
783.6	0.31752	0.32122
783.8	0.28436	0.28958
784	0.25136	0.26409
784.2	0.23691	0.23939
784.4	0.20802	0.21973
784.6	0.19332	0.20416
784.8	0.17227	0.19285
785	0.16891	0.18066
785.2	0.17726	0.17185
785.4	0.16742	0.16469
785.9	0.14455	0.14808
786.4	0.14483	0.13774
786.9	0.13328	0.13087
787.4	0.12884	0.12082
787.9	0.12368	0.11818
788.4	0.13046	0.11652
788.9	0.11758	0.11344
789.4	0.1186	0.11187
789.9	0.10979	0.1153
790.4	0.11291	0.11238
790.9	0.1207	0.10722
791.4	0.12695	0.11145
791.9	0.12997	0.11698

## Sheet: Fig_2(h)
oxygen exposure	Co	Co (error)	CoO	CoO (error)	Co3O4	Co3O4 (error)	w-CoO	w-CoO (error)
L	%	%	%	%	%	%	%	%
0	0.85632	0.04349	0.14344	0.02999	0	0.01416	0.000236661	0.03453
0.5	0.75435	0.04095	0.19847	0.02399	0	0.01736	0.04718	0.04042
1	0.69159	0.03664	0.2902	0.02841	0	0.01419	0.01821	0.03399
2	0.4424	0.02555	0.41816	0.02502	0.10129	0.01207	0.03815	0.02849
5	0.31519	0.02246	0.43874	0.02284	0.22026	0.01331	0.02581	0.02602
10	0.18228	0.02842	0.33043	0.02647	0.39267	0.02341	0.09462	0.0295
20	0.21638	0.02944	0.25453	0.02805	0.5233	0.03164	0.00579	0.0338
40	0.14604	0.03113	0.2376	0.02181	0.59937	0.03349	0.017	0.03407

## Sheet: Fig_5(a)
Photon energy	XA
eV	arb. Units
769.8	-0.000434178
770.8	-0.00415
771.8	0.00312
772.3	0.00419
772.8	-0.00024511
773.3	0.01009
773.8	0.00999
774.3	0.00111
774.8	0.00396
775.3	0.01276
775.8	0.02596
776	0.01617
776.2	0.01977
776.4	0.02128
776.6	0.01859
776.8	0.03068
777	0.03266
777.2	0.03743
777.4	0.06069
777.6	0.07339
777.8	0.11275
778	0.15103
778.2	0.20432
778.4	0.33118
778.6	0.51658
778.8	0.70122
779	0.85158
779.2	0.96454
779.4	1
779.6	0.98548
779.8	0.9121
780	0.8171
780.2	0.74208
780.4	0.68745
780.6	0.61191
780.8	0.56473
781	0.51454
781.2	0.48919
781.4	0.46908
781.6	0.44182
781.8	0.41415
782	0.39338
782.2	0.38527
782.4	0.36274
782.6	0.3659
782.8	0.35205
783	0.33543
783.2	0.30288
783.4	0.29489
783.6	0.28653
783.8	0.27648
784	0.27127
784.2	0.25157
784.4	0.24182
784.6	0.24168
784.8	0.22949
785	0.23348
785.2	0.23291
785.4	0.23234
785.6	0.23053
785.8	0.22968
786.3	0.22863
786.8	0.20959
787.3	0.20521
787.8	0.21027
788.3	0.18922
788.8	0.20702
789.3	0.19676
789.8	0.19485
790.3	0.19503

[truncated: 21 more sheets: Fig_5(b), Fig_5(c), Fig_S1(a), Fig_S1(b), Fig_S1(c), Fig_S1(d), Fig_S2(a), Fig_S2(b), Fig_S2(c), Fig_S2(d), Fig_S2(e), Fig_S2(f), Fig_S2(g), Fig_S2(h), Fig_S3(a), Fig_S3(d), Fig_S3(g), Fig_S4(d), Fig_S6(d), FIg_S7_1st_run …]
